# Supplementary material for: Fucose-Rich Sulfated Polysaccharides from Two Vietnamese Sea Cucumbers Bohadschia argus and Holothuria (Theelothuria) spinifera: Structures and Anticoagulant Activity
Source: Mar Drugs. 2022 Jun 6;20(6):380. doi: 10.3390/md20060380 (PMC9228488; doi:10.3390/md20060380)
Supplement: Supplementary file 1 [file marinedrugs-20-00380-s001.zip]

Archive with 1 entries (1 files):
- marinedrugs-1743179-supplementary.pdf
